# Supplementary material for: Vascular Complications in TAVR: Incidence, Clinical Impact, and Management
Source: J Clin Med. 2021 Oct 28;10(21):5046. doi: 10.3390/jcm10215046 (PMC8584339; doi:10.3390/jcm10215046)
Supplement: Supplementary file 1 [file jcm-10-05046-s001.zip]

Archive with 1 entries (1 files):
- jcm-1377599-supplementary.pdf
